# Supplementary material for: Autoantibodies to Oxidatively Modified Peptide: Potential Clinical Application in Coronary Artery Disease
Source: Diagnostics (Basel). 2022 Sep 20;12(10):2269. doi: 10.3390/diagnostics12102269 (PMC9600024; doi:10.3390/diagnostics12102269)
Supplement: Supplementary file 1 [file diagnostics-12-02269-s001.zip]

Archive with 3 entries (2 files):
- diagnostics-1880137-supplementary/
- diagnostics-1880137-supplementary/Supplementary Figure S1 BSA dot plots .pptx
- diagnostics-1880137-supplementary/Supplementary Figure S2 Dot plots.pptx
